# Supplementary material for: Effect of Post-Harvest Management on Aspergillus flavus Growth and Aflatoxin Contamination of Stored Hazelnuts
Source: Toxins (Basel). 2026 Jan 11;18(1):38. doi: 10.3390/toxins18010038 (PMC12846331; doi:10.3390/toxins18010038)
Supplement: Supplementary file 1 [file toxins-18-00038-s001.zip]

Archive with 1 entries (1 files):
- toxins-4067593-supplementary.pdf
